# Supplementary material for: Magnetic Nanoparticle-Based Electrochemical Sensing Platform Using Ferrocene-Labelled Peptide Nucleic Acid for the Early Diagnosis of Colorectal Cancer
Source: Biosensors (Basel). 2022 Sep 7;12(9):736. doi: 10.3390/bios12090736 (PMC9496070; doi:10.3390/bios12090736)
Supplement: Supplementary file 1 [file biosensors-12-00736-s001.zip]

Archive with 1 entries (1 files):
- biosensors-1881863-supplementary.pdf
